# Supplementary material for: Esomeprazole enhances the effect of ionizing radiation to improve tumor control
Source: Oncotarget. 2021 Jul 6;12(14):1339–53. doi: 10.18632/oncotarget.28008 (PMC8274720; doi:10.18632/oncotarget.28008)
Supplement: Supplementary file 2 [file oncotarget-12-1339-s002.xlsx]

## Sheet: Sheet1
Supplementary Table 1: Differential regulation of cancer-related proteins by esomeprazole
	HN30_no_treatment	HN30_no_treatment	HN30_no_treatment	HN30_no_treatment	HN30_50uM_Eso	HN30_50uM_Eso	HN30_50uM_Eso	HN30_50uM_Eso	HN30_100uM_Eso	HN30_100uM_Eso	HN30_100uM_Eso	HN30_100uM_Eso
AB_name	HN30_no treatment_1	HN30_no treatment_2	HN30_no treatment_3	HN30_no treatment_4	HN30_50uM_Eso_1	HN30_50uM_Eso_2	HN30_50uM_Eso_3	HN30_50uM_Eso_4	HN30_100uM_Eso_1	HN30_100uM_Eso_2	HN30_100uM_Eso_3	HN30_100uM_Eso_4
Axl (C89E7)_R_V	0.577185	-0.238217	1.69019	1.04091	0.341889	-0.626723	0.530616	0.600278	-0.617937	-2.33054	-0.139672	-0.827977
p-p70S6K(T389)_R_V	-0.155295	0.132214	1.47786	0.775125	-0.31324	-0.0454876	1.2279	0.756956	-1.20493	-1.5831	0.575998	-1.644
CHAF1A(D77D5)XP_R_V	0.525173	0.268028	1.62805	1.8962	-0.298369	-0.218603	0.365145	0.0545877	-1.00737	-1.60378	-0.449799	-1.15926
Cyclin C_R_V	1.49307	-0.270788	1.86206	0.265457	-0.0687398	0.351768	0.969661	-0.524499	-1.01431	-0.726394	-0.654878	-1.68241
p-ATR(S428)_R_V	-0.357529	0.887253	2.08635	0.436836	-0.334447	1.35857	-0.37814	-0.0508166	-0.984972	-1.53005	-1.05896	-0.0740999
p300(C-20)_R_V	1.86625	1.63303	0.796462	0.610866	-0.541914	-0.00825662	-0.520405	-1.16747	0.0191602	-0.383749	-0.913782	-1.3902
Integrinb1(D2E5)_R_V	1.43315	2.26662	0.551813	0.181514	-0.182092	0.357667	-0.451934	-0.517212	-0.288657	-1.17094	-1.02763	-1.1523
Caveolin-1(D46G3)XP_R_V	0.585506	2.1899	1.27906	-0.0977435	-0.853757	1.02214	-0.37938	-0.634431	-0.280005	-0.645051	-1.16915	-1.01709
4E-BP1 (53H11)_R_V	1.19148	1.31959	1.43933	-0.0629376	-0.558917	-1.07009	-1.85141	-0.420807	0.529722	-0.989463	-0.169068	0.642577
KLF4_R_V	0.257752	2.2271	-0.13061	-1.04908	-0.773613	-0.697271	-1.2316	-1.14521	0.165739	0.646063	0.851733	0.878993
p-PRAS40 (Ser183)_R_V	1.17284	-1.54756	-0.247105	-0.386243	1.22647	1.21278	1.38739	0.479091	-0.528526	-0.732867	-1.02767	-1.0086
p-Akt(S473)_R_V	0.748068	-0.935211	-0.418252	-0.885539	0.971686	1.66363	1.01648	1.19133	-1.00429	-1.09303	-1.10265	-0.152225
p-p44/42MAPK(Erk1/2)(T202/Y204)(197G2)_R_V	-0.0721059	-1.20354	-0.185449	-0.497682	0.686185	1.4352	1.70266	1.30483	-1.33856	-0.319407	-0.538225	-0.97391
p-MEK1/2(S217/221)_R_V	0.124518	-1.70557	0.788378	-0.601834	0.943351	1.28918	1.03123	1.32133	-0.937942	-1.07261	-0.544836	-0.635199
p-4E-BP1 (Thr37/46) (236B4)_R_V	0.752741	-1.45376	0.614772	-0.134102	1.40743	0.968893	0.794534	0.85882	-0.51562	-1.13668	-0.465608	-1.69141
p-PRAS40 (Thr246) (C77D7)_R_V	-0.311767	-1.26371	0.37361	-1.1088	1.24007	1.68331	0.485258	1.38312	-0.499258	-1.3318	-0.627312	-0.0227084
Cox-2_M_V	-1.26767	0.283256	-1.22325	-1.56405	0.137061	0.810986	-0.337147	-0.709872	0.948374	1.85884	0.252478	0.810986
ULK1 (D8H5)_R_V	-0.465265	-0.878286	-0.869592	-1.6264	1.14525	0.836071	-0.295472	-0.799691	1.18148	1.83716	-0.256446	0.191197
c-Fos(9F6 )_R_V	-0.727616	-1.41042	0.843952	-1.24352	0.0585031	-0.264995	-1.24361	-0.231115	1.58012	1.35197	0.198045	1.08869
Aldehyde Dehydrogenase 2 (ALDH2)_R_V	-1.03328	-0.875136	-0.870151	-2.02703	1.54345	0.113788	0.376689	0.331687	0.292635	0.0885939	1.49875	0.560007
p21_R_V	-1.20792	-1.65704	-0.482664	-1.60511	0.681144	0.388786	0.20562	0.313671	0.829445	-0.120846	1.36696	1.28796
SirT6 (D8D12)_R_V	-1.18871	-1.53062	-0.454465	-1.40404	0.864055	0.506867	0.0668743	-0.703029	1.68406	0.659224	1.04038	0.459409
FoxK2_R_V	-1.24374	-2.01958	0.141939	-1.0963	1.05367	1.11223	0.549432	-0.376144	1.4125	-0.271866	0.267881	0.469978
